# Supplementary material for: Genome-Based Retrospective Analysis of a Providencia stuartii Outbreak in Rome, Italy: Broad Spectrum IncC Plasmids Spread the NDM Carbapenemase within the Hospital
Source: Antibiotics (Basel). 2023 May 22;12(5):943. doi: 10.3390/antibiotics12050943 (PMC10215782; doi:10.3390/antibiotics12050943)
Supplement: Supplementary file 1 [file antibiotics-12-00943-s001.zip]

Archive with 2 entries (2 files):
- Suppl. Dataset.xlsx
- Table S1 and Figure S1.pdf
